# Supplementary material for: Microglia have limited influence on early prion pathogenesis, clearance, or replication
Source: PLoS One. 2022 Oct 27;17(10):e0276850. doi: 10.1371/journal.pone.0276850 (PMC9612458; doi:10.1371/journal.pone.0276850)
Supplement: S1 File — (XLSX) [file pone.0276850.s001.xlsx]

## Sheet: MG counts Figure 1
Cortex	Mouse #	Untreated	PLX5622
	C412-1		16
	C412-2		19
	C415-1		5
	C422-1	112
	C422-2	80
	C422-4	100

## Sheet: MG counts 7dpi Figure 3
Cortex	Mouse #	Untreated	PLX5622
	C250-1		22
	C250-2		20
	C250-3		27
	C250-4		26
	C252-1	164
	C252-2	172
	C252-3	152
	C252-4	116

## Sheet: MG counts Figure 4
Cortex	Mouse number	Uninfected No Drug	Uninfected PLX	87d No Drug RML	87d PLX RML	108d No Drug RML	108d PLX RML	130d No Drug RML	130d PLX RML
	C355-1					264
	C355-2					208
	C355-3					232
	C355-4					168
	C353-1						132
	C356-1						100
	C356-2						204
	C352-1							472
	C352-2							280
	C362-1							360
	C362-2							272
	C354-1								508
	C354-2								244
	C365-1								244
	C365-2								340
	C357-1			140
	C360-1			136
	C351-1				156
	C364-1				56
	C422-1	112
	C422-2	80
	C422-4	100
	C412-1		13
	C412-2		15
	C415-1		4
	C363-1			148
	C363-2			112
	C366-1				152
	C367-1				36
Thalamus	Mouse #	Uninfected No Drug	Uninfected PLX	87d No Drug RML	87d PLX RML	108d No Drug RML	108d PLX RML	130d No Drug RML	130d PLX RML
	C355-1					484
	C355-2					384
	C355-3					492
	C355-4					408
	C353-1						416
	C356-1						356
	C356-2						364
	C352-1							532
	C352-2							584
	C362-1							644
	C362-2							652
	C354-1								584
	C354-2								476
	C365-1								520
	C365-2								752
	C357-1			436
	C360-1			508
	C351-1				396
	C364-1				188
	C422-1	37
	C422-2	48
	C422-4	63
	C412-1		6
	C412-2		12
	C415-1		3
	C363-1			184
	C363-2			216
	C366-1				340
	C367-1				164

## Sheet: MG counts 77_112dpi Figure 3
Cortex	Mouse #	Untreated 77dpi	PLX5622 77dpi	Untreated 112dpi	PLX5622 112dpi
	C255-1		38
	C255-2		28
	C255-3		32
	C254-1	80
	C254-2	116
	C254-3	106
	C257-1				70
	C257-2				44
	C271-1				72
	C271-2				64
	C253-1			142
	C253-2			180
	C258-1			156
	C258-2			220

## Sheet: Pixel counts for Fig4E and 5
Figure 4E raw data
	Uninoculated (Plex)				87 dpi (No Plex)				108 dpi (No Plex)				129 dpi (No Plex)				Uninoculated (No Plex)				87 dpi (Plex)				108 dpi (Plex)				130 dpi (Plex)
% positive pixels	1.6	6.2	4.9		42.568	55.452			48.99	50.073	56.657	53.994	63.884	64.355	68.32	63.497	19	17.4	21.9		31.972	35.813			45.095	63.779	32.658	36.957	48.959	47.62	60.41	69.465
Figure 5 pixel count data
	Uninoculated (No Plex)					Uninoculated (Plex)					Tga20 RML 1% (No Plex)					Tga20 RML 1% (Plex)					Tga20 RML 10-5 (No Plex)					Tga20 RML 10-5 (Plex)
% positive pixels	17.8	17	13.6	12.5	13.1	5.3	6.3	6.8	6.6	5.9	23.6	14.2	24.1	23.3		4	2	10.7	7.7		21.7	14.4	18.8	18.4	15.4	10.1	8.7	12.8	2.4	4.7
